# Supplementary material for: In-cell western assay as a high-throughput approach for Chlamydia trachomatis quantification and susceptibility testing to antimicrobials
Source: PLoS One. 2021 May 11;16(5):e0251075. doi: 10.1371/journal.pone.0251075 (PMC8112659; doi:10.1371/journal.pone.0251075)
Supplement: S1 File — (XLSX) [file pone.0251075.s002.xlsx]

## Sheet: S1 File
Primary antibody against C. trachomatis MOMP dilutions and Secondary anti-mouse antibody IRDye 680RD titrations
Secondary antibody IRDye 680RD at a dilution factor of 1:2000
Primary antibody against C. trachomatis MOMP dilutions	Background (A.U.)			Signal (A.U.)			Average Background	Average Signal	Signal to background ratio	SD Background	SD Signal
1:500	9517586	9957838	8934969	32293495	24123838	28349596	9470131	28255643	2.98366	513083	4.08564e+06
1:1000	4813894	5714356	3902348	11603445	22142839	17343689	4.8102e+06	17029991	3.54039	906010	5.2767e+06
1:2000	4435467	5451235	3763345	9672374	14517583	12472856	4.55002e+06	1.22209e+07	2.68591	849755	2.43241e+06
Secondary antibody IRDye 680RD at a dilution factor of 1:1000
Primary antibody against C. trachomatis MOMP dilutions	Background (A.U.)			Signal (A.U.)			Average Background	Average Signal	Signal to background ratio	SD Background	SD Signal
1:500	1232467	9954647	1453636	45536828	34526843	38737458	2.1907e+07	3.96004e+07	1.80766	4.97314e+06	5.55548e+06
1:1000	9215478	7843348	8941128	28776370	30146478	20537377	1.75767e+07	2.64867e+07	1.50692	726077	5.19764e+06
1:2000	8454747	7652238	9029982	22433848	2012354	2962375	8.75759e+06	9.13619e+06	1.04323	691989	1.15259e+07
Secondary antibody IRDye 680RD at a dilution factor of 1:500
Primary antibody against C. trachomatis MOMP dilutions	Background (A.U.)			Signal (A.U.)			Average Background	Average Signal	Signal to background ratio	SD Background	SD Signal
1:500	17838481	18603345	12102134	96713356	80123334	156667341	6.36747e+07	1.11168e+08	1.74588	3.55332e+06	4.02672e+07
1:1000	14200000	12100000	16883000	64500000	75600000	56700000	3.99972e+07	65600000	1.64012	2.39741e+06	9.49789e+06
1:2000	10200000	8750000	13400000	76700000	26700000	34500000	28375000	4.59667e+07	1.61997	2.37925e+06	2.69001e+07
Determination of the time-point after the infection with the highest signal
Time-point after the infection	Absorbance Values (A.U.)				Averages	SD
Background - No Chlamydia	22914.1	22073.6	20808	22793.3	22147.2	966.871
2h	27327.7	19924.1	19373.3	18673.7	21324.7	4034.58
24h	2.97094e+06	3.12463e+06	3.16919e+06	2.99172e+06	3.06412e+06	97682
36h	3.51736e+06	3887625	3.62129e+06	3996340	3.75566e+06	223742
48h	3175312	3.11397e+06	3.00143e+06	3.02945e+06	3080040	79512.9
Determination of the appropriate C. trachomatis MOI to be used in anti-chlamydial drug screening
C. trachomatis MOI	Absorbance Values (A.U.)			Averages	Averages-background	SD	Signal to background ratio
0.5	151293916	141293916	165293916	1.52627e+08	7.78092e+07	1.20554e+07	1.03998
1	1.83755e+08	1.94755e+08	1.75755e+08	1.84755e+08	1.09937e+08	9.53939e+06	1.46939
2	2.27592e+08	2.32592e+08	2.26792e+08	2.28992e+08	1.54174e+08	3.14325e+06	2.06065
5	2.36155e+08	2.39755e+08	2.27995e+08	2.34635e+08	1.59817e+08	6.02555e+06	2.13607
10	2.25843e+08	2.27743e+08	2.31243e+08	2.28276e+08	1.53458e+08	2.73922e+06	2.05109
Background - No Chlamydia	7.52898e+07	71582113	77582191	7.4818e+07		3.02773e+06
Signal to background noise ratios (Figure 1B)
IFU/well	IFU/cell (MOI)	Optically clear microplate	Log-transformed	Standard microplate	Log-transformed
20000	1	25.2562	3.22907	5.96486	1.78588
10000	0.5	18.9752	2.94313	4.0628	1.40187
5000	0.25	17.1661	2.84294	3.06793	1.121
2500	0.13	4.25635	1.44841	2.59597	0.95396
1250	0.063	2.80092	1.02995	1.67111	0.513486
625	0.031	2.78826	1.02542	1.14703	0.137173
312.5	0.016	2.87265	1.05523	1.13927	0.130389
156.25	0.0078	2.42337	0.885157	0.90184	-0.103319
78.125	0.0039	2.67301	0.983204	0.796473	-0.227562
39.0625	0.0019	1.51506	0.415453	0.877165	-0.13106
0	0	0.999998	-1.54101e-06	1	9.366e-08
Optically Clear Microplate (Figure 1C and Figure 1D)
IFU/well	IFU/cell (MOI)	Absorbance Values (A.U.)				Average	Average-background	SD
20000	1	384484	832159	540083	428524	546312	524682	201503
10000	0.5	252639	544082	558698	286379	410450	388819	163435
5000	0.25	340072	409482	389769	345946	371317	349686	33749.2
2500	0.13	87250.6	82948.3	77259.6	120814	92068.1	70437.3	19595.9
1250	0.063	85655.2	48264.9	47838.4		60586.2	38955.4	21711.5
625	0.031	35287.6	39625.8	40136.5	126199	60312.2	38681.4	43978.4
312.5	0.016	71182.4	92411.8	27064.2	57892.3	62137.7	40506.9	27364.8
156.25	0.0078	27277.3	52239.8	58702.7	71457.5	52419.3	30788.5	18566
78.125	0.0039	55373.7	51245.3	66989.4	57668.8	57819.3	36188.5	6666.12
39.0625	0.0019	34834.3	39684.2	37135.6	19433.5	32771.9	11141.1	9110.23
0	0	21075.1	22750.4	21066.8		21630.8	0	969.636
Standard Microplate (Figure 1C and Figure 1D)
IFU/well	IFU/cell (MOI)	Absorbance Values (A.U.)				Average	Average-background	SD
20000	1	2.64596e+06	2.23907e+06	2294921	2.38148e+06	2.39036e+06	1.98962e+06	180190
10000	0.5	1.8882e+06	1.57466e+06	1.44992e+06	1.59972e+06	1.62813e+06	1.22739e+06	185349
5000	0.25	1.13433e+06	1.34412e+06	1.23916e+06	1.20016e+06	1.22944e+06	828704	87844.3
2500	0.13	1.01171e+06	1.01468e+06	1.00405e+06	1.1308e+06	1.04031e+06	639569	60495.9
1250	0.063	695288	696906	617521	669004	669680	268939	37049.8
625	0.031	470288	466600	414009	487743	459660	58919.6	31800.5
312.5	0.016	402552	537808	420277	465571	456552	55811.7	60320.8
156.25	0.0078	393238	396038	335525	320814	361404	-39336.9	38859.5
78.125	0.0039	307107	324506	337982	307120	319179	-81561.5	14978.7
39.0625	0.0019	339304	363854	351389		351516	-49224.8	12275.5
0	0	385675	436540	380006		400740	0	31132.3
Enumeration of chlamydial inclusions for each standard curve point by fluorescence microscopy (DFA) (Figure 1C and Figure 1D)
IFU/cell (MOI)	Microscope counts			Average	SD
1	39627	112078	102508	84737.9	39359.1
0.5	54421.7	45954	44788.5	48388.1	5257.68
0.25	16483.5	17094	18231.8	17269.8	887.277
0.13	7563.86	10933.5	8103	8866.79	1810.01
0.063	7659	9057.6	8591.4	8436	712.132
0.031	4186.29	4995	5827.5	5002.93	820.636
0.016	2664	3234.86	3219	3039.29	325.104
0.0078	751	804		777.5	37.4767
0.0039	350	376		363	18.3848
0.0019	237	256		246.5	13.435
Absorbance values for log-transformed linear regression model (Figure 1E) - Optically clear microplate
IFU/well	Absorbance values (A.U.)		Log-transformed
20000	190211		12.1559
10000	89824.8		11.4056
5000	86165.4		11.364
2500	66090		11.0988
1250	21096.9		9.95688
625	15103.4		9.62268
312.5	15290.4		9.63498
156.25	212.167		5.35737
78.125	407.68		6.01048
39.0625	17198.1		9.75255
Absorbance values for log-transformed linear regression model (Figure 1F) - Standard microplate
IFU/well	Absorbance values (A.U.)		Log-transformed
20000	1.85101e+06		14.4312
10000	1.25879e+06		14.0457
5000	1.01386e+06		13.8293
2500	1.11775e+06		13.9268
1250	189782		12.1536
625	130008		11.7753
312.5	154510		11.948
156.25	7398.84		8.90908
78.125	26008		10.1662
39.0625	34951.2		10.4617
Quantification of unknown samples in Standard Microplate via ICW (Table 1, Figure 2)
Sample 1	Dilutions	Absorbance values (A.U.)				Average	Average-background	Estimates (IFU/mL)
	1:100	3.27058e+06	3.00647e+06	3.31524e+06	3092964	3.17131e+06	2.77658e+06	2.30138e+06
	1:1000	2361986	2.1551e+06	1874227	2301952	2.17332e+06	1.77858e+06	1.33855e+07
	1:5000	1.13142e+06	1.31996e+06	1366734	1.32153e+06	1.28491e+06	890177	2.87725e+07
	1:10000	663188	700370	699966	1.22633e+06	822465	427729	2.43464e+07
Sample 2	Dilutions	Absorbance values (A.U.)				Average	Average-background	Estimates (IFU/mL)
	1:100	2.50351e+06	1613379	1.13097e+06	2341845	1.89742e+06	1.50269e+06	1.10904e+06
	1:1000	758917	737530	878261	683687	764599	369863	1.97841e+06
	1:5000	346034	338467	330427	404031	354740	-39995.9	110216
	1:10000	349546	417661	339325	324491	357756	-36979.6	662824
Sample 3	Dilutions	Absorbance values (A.U.)				Average	Average-background	Estimates (IFU/mL)
	1:100	2.39652e+06	2.37924e+06	2427397	2474940	2.41953e+06	2.02479e+06	773889
	1:1000	1.84462e+06	2.13347e+06	1.83637e+06	2.10751e+06	1.98049e+06	1.58576e+06	8.2733e+06
	1:5000	1088244	1.05832e+06	882649	1.37693e+06	1.10154e+06	706800	3.74271e+07
	1:10000	582717	571632	625562	633886	603449	208714	9.14462e+07
	Background - No Chlamydia	361938	445055	397869	417038	394736
		425276	368545	400410	341754
Quantification of unknown samples in Optically clear Microplate via ICW (Table 1, Figure 2)
Sample 1	Dilutions	Absorbance values (A.U.)				Average	Average-background	Estimates (IFU/mL)
	1:100	490691	408290	335740	341865	394146	347021	3.94462e+06
	1:1000	257053	279922	279724	320974	284418	237293	2.47833e+07
	1:5000	144982	164302	178474	203693	172863	125737	5.74246e+07
	1:10000	135151	303414	93239.2	78420.3	152556	105431	1.00233e+08
Sample 2	Dilutions	Absorbance values (A.U.)				Average	Average-background	Estimates (IFU/mL)
	1:100	168232	157656	146667	216857	172353	125228	1.14508e+06
	1:1000	64216	62768.2	78512.9	73072.2	69642.3	22516.7	1.43058e+06
	1:5000	68502.5	74797	60282	49677.2	63314.7	16189.1	4.98041e+06
	1:10000	52135.1	42884.3	40724.6	51757.7	46875.4	-250.149	2.17584e+06
Sample 3	Dilutions	Absorbance values (A.U.)				Average	Average-background	Estimates (IFU/mL)
	1:100	504801	483906	468502	516827	493509	446383	5.33546e+06
	1:1000	502248	426226	454044	375216	439434	392308	4.56786e+07
	1:5000	169182	149310	149127	213860	170370	123244	5.61548e+07
	1:10000	90988.9	120813	108117	103464	105846	58720.1	4.55594e+07
	Background - No Chlamydia	49639.9	39168.4	47700.1	49001.8	47125.6
		50600.3	37151.6	46338	57404.5
Chlamydial susceptibility test to Erythromycin - Optically clear microplate (Figure 3)
Erythromicyin concentrations	Absorbance values (A.U.)				Average	SD	Average-background
1		78986.2	79437	76443.3	78288.9	1614.09	-14545.8
0.5		77576.6	73587.4	71708.5	74290.8	2996.65	-18543.8
0.25		74011.6	93651.4	67194.3	78285.8	13736.6	-14548.9
0.13		35220.9	39027	62374	45540.6	14701.8	-47294
0.063		30060.6	29450.2	34515.5	31342.1	2765.12	-61492.5
0.031		352494	476126	519813	449478	86784.6	356643
0.016		761569	769703	683067	738113	47844.8	645278
0.0078		785640	806130	792667	794812	10412	701978
0.0039		632019	771629	692112	698586	70030	605752
0.0019		449361	554613	792394	598789	175732	505955
No treatment		867804	1.02419e+06	899974	930655	82581.4	837820
Background - No Chlamydia		106275	70056.1	100585	92834.6
		94421.8
Chlamydial susceptibility test to Erythromycin - Standard microplate (Figure 3)
Erythromicyin concentrations	Absorbance values (A.U.)				Average	SD	Average-background
1		446514	445054	452204	447924	3777.91	-13827.1
0.5		413201	404598	416618	411472	6193.32	-50279.1
0.25		460755	432213	410635	434534	25140.5	-27217.4
0.13		442494	494468	445357	460773	29215.7	-978.615
0.063		462785	463874	414539	447066	28174.2	-14685.4
0.031		1416834	1344402	1247841	1336359	84783.1	874608
0.016		2.30014e+06	2213050	2.14056e+06	2.21791e+06	79901.9	1.75616e+06
0.0078		2.49704e+06	2.39985e+06	2.27442e+06	2.39044e+06	111609	1.92869e+06
0.0039		2.2861e+06	2.56837e+06	2.5869e+06	2.48046e+06	168570	2.01871e+06
0.0019		2.4349e+06	2.25152e+06	2221821	2.30275e+06	115405	1.841e+06
No treatment		2.59384e+06	2.61973e+06	2.59313e+06	2.60223e+06	15160.6	2.14048e+06
Background - No Chlamydia		385675	454143	493594	461751
		513594
Optically Clear Microplate at time 0 (Supplementary Figure S1)
IFU/well	IFU/cell (MOI)	Absorbance Values (A.U.)				Average	Average-background	SD
20000	1	305649	232356	222154	189188	237337	189463	49126.1
10000	0.5	126453	116663	137173	167513	136950	89076.8	22029.7
5000	0.25	117810	125797	137711	151846	133291	85417.4	14828.3
2500	0.13	114961	112139	115494	110269	113216	65341.9	2454.58
1250	0.063	73500.4	52259.2	63569.9	83560.4	68222.5	20348.8	13411.2
625	0.031	61497	64363.4	61168.3	61887.1	62229	14355.4	1452.95
312.5	0.016	60694.1	67723.7	71589.9	49656.2	62416	14542.4	9628.27
156.25	0.0078	52102.1	40029.2	45320.5	51899.2	47337.7	-535.869	5802.02
78.125	0.0039	47530.3	46439.1	49747.7	46415.9	47533.3	-340.355	1565.19
39.0625	0.0019	64421.9	82478.7	60276.5	50117.6	64323.7	16450.1	13513
0	0	50600.3	37151.6	46338	57404.5	47873.6	0	8477.3
Standard Microplate at time 0 (Supplementary Figure S1)
IFU/well	IFU/cell (MOI)	Absorbance Values (A.U.)				Average	Average-background	SD
20000	1	2.26507e+06	2.21055e+06	2.24551e+06	2.26184e+06	2.24574e+06	1.86175e+06	24972.7
10000	0.5	1.59077e+06	1.51124e+06	1221546	2.29056e+06	1.65353e+06	1.26953e+06	453358
5000	0.25	1.3822e+06	1.83303e+06	1.29777e+06	1.12139e+06	1.4086e+06	1.0246e+06	303100
2500	0.13	1.16151e+06	1.80491e+06	1414302	1669212	1.51249e+06	1.12849e+06	284546
1250	0.063	653136	629184	468884	586868	584518	200522	81813.2
625	0.031	602358	534053	495798	466764	524743	140747	58623.3
312.5	0.016	715512	526362	529165	425944	549246	165250	120796
156.25	0.0078	396148	436273	355379	420738	402134	18138.4	35277.1
78.125	0.0039	419767	403162	426856	433190	420744	36747.5	12940.3
39.0625	0.0019	459454	438609	403176	417508	429687	45690.7	24609.1
0	0	425276	368545	400410	341754	383996	0	36499.4
Optically Clear Microplate after 1 month of -20°C storage (Supplementary Figure S1)
IFU/well	IFU/cell (MOI)	Absorbance Values (A.U.)				Average	Average-background	SD
20000	1	321000	274000	275000	242000	278000	225650	32506.4
10000	0.5	162000	156000	193000	222000	183250	130900	30500
5000	0.25	151000	165000	162000	165000	160750	108400	6652.07
2500	0.13	118000	118000	125000	119000	120000	67650	3366.5
1250	0.063	82200	58200	68200	92200	75200	22850	15011.1
625	0.031	67400	73100	66800	63800	67775	15425	3883.62
312.5	0.016	62600	72600	80000	55400	67650	15300	10841.1
156.25	0.0078	59000	42700	49100	57300	52025	-325	7571.6
78.125	0.0039	54300	54600	55400	50400	53675	1325	2232.15
39.0625	0.0019	66700	86400	70000	54900	69500	17150	12998.2
0	0	55800	39300	49400	64900	52350	0	10776.7
Standard Microplate after 1 month of -20°C storage (Supplementary Figure S1)
IFU/well	IFU/cell (MOI)	Absorbance Values (A.U.)				Average	Average-background	SD
20000	1	2010000	1890000	1930000	1880000	1927500	1610750	59090.3
10000	0.5	1370000	1300000	1040000	2000000	1427500	1110750	407216
5000	0.25	1210000	1590000	1150000	940000	1222500	905750	270970
2500	0.13	1060000	1560000	1150000	1370000	1285000	968250	224870
1250	0.063	564000	532000	391000	490000	494250	177500	75208
625	0.031	431000	456000	429000	415000	432750	116000	17056.3
312.5	0.016	615000	451000	437000	355000	464500	147750	108902
156.25	0.0078	337000	367000	296000	341000	335250	18500	29352.7
78.125	0.0039	355000	339000	355000	376000	356250	39500	15174
39.0625	0.0019	411000	377000	321000	344000	363250	46500	39263
0	0	350000	316000	320000	281000	316750	0	28253.3
